# Supplementary material for: Epididymosome‐Supplemented Extender Induces Changes in Morpho‐Functional Traits and microRNA Levels of Post‐Thaw Sperm and Improves Embryo Developmental Potential
Source: Mol Reprod Dev. 2026 Jul 30;93(8):e70138. doi: 10.1002/mrd.70138 (PMC13420828; doi:10.1002/mrd.70138)
Supplement: Supplementary file 2 — Supporting File 2 [file MRD-93-e70138-s004.xlsx]

## Sheet: Planilha1
miRNA	Sequence
bta-let-7a-3p	CTATACAATCTACTGTCTTTC	bta-miR-33a	GTGCATTGTAGTTGCATTGCA
bta-miR-103	AGCAGCATTGTACAGGGCTATGA	bta-miR-326	CCTCTGGGCCCTTCCTCCAG
bta-let-7a-5p	TGAGGTAGTAGGTTGTATAGTT	bta-miR-33b	GTGCATTGCTGTTGCATTGC
bta-miR-105a	TCAAATGCTCAGACTCCTGTGGT	bta-miR-340	TCCGTCTCAGTTACTTTATAGCC
bta-let-7b	TGAGGTAGTAGGTTGTGTGGTT	bta-miR-365-3p	TAATGCCCCTAAAAATCCTTAT
bta-miR-105b	TCAAATGCTCAGACTCCTTGGT	bta-miR-342	TCTCACACAGAAATCGCACCCATCT
bta-let-7c	TGAGGTAGTAGGTTGTATGGTT	bta-miR-365-5p	AGGGACTTTTGGGGGCAGATGTG
bta-miR-106a	AAAAGTGCTTACAGTGCAGGTA	bta-miR-345-3p	CCTGAACTAGGGGTCTGGAG
bta-let-7d	AGAGGTAGTAGGTTGCATAGTT	bta-miR-367	GAATTGCACTTTAGCAATGGTGA
bta-miR-106b	TAAAGTGCTGACAGTGCAGAT	bta-miR-345-5p	GCTGACTCCTAGTCCAGTGCT
bta-let-7e	TGAGGTAGGAGGTTGTATAGT	bta-miR-369-3p	AATAATACATGGTTGATCTTT
bta-miR-107	AGCAGCATTGTACAGGGCTATC	bta-miR-346	TGTCTGCCCGCATGCCTGCCTCT
bta-let-7f	TGAGGTAGTAGATTGTATAGTT	bta-miR-369-5p	ATCGACCGTGTTATATTCGC
bta-miR-10a	TACCCTGTAGATCCGAATTTGTG	bta-miR-34a	TGGCAGTGTCTTAGCTGGTTGT
bta-let-7g	TGAGGTAGTAGTTTGTACAGTT	bta-miR-370	GCCTGCTGGGGTGGAACCTGGT
bta-miR-10b	TACCCTGTAGAACCGAATTTGTG	bta-miR-34b	AGGCAGTGTAATTAGCTGATTG
bta-let-7i	TGAGGTAGTAGTTTGTGCTGTT	bta-miR-371	AAGTGCCGCCATGTTTTGAGTGT
bta-miR-122	TGGAGTGTGACAATGGTGTTTG	bta-miR-34c	AGGCAGTGTAGTTAGCTGATTG
bta-miR-1	TGGAATGTAAAGAAGTATGTAT	bta-miR-374a	TTATAATACAACCTGATAAGTG
bta-miR-124a	TAAGGCACGCGGTGAATGCCAAG	bta-miR-361	TTATCAGAATCTCCAGGGGTAC
bta-miR-100	AACCCGTAGATCCGAACTTGTG	bta-miR-374b	ATATAATACAACCTGCTAAGTG
bta-miR-124b	TAAGGCACGCGGTGAATGCCAAG	bta-miR-362-3p	AACACACCTATTCAAGGATTC
bta-miR-101	TACAGTACTGTGATAACTGAA	bta-miR-375	TTTTGTTCGTTCGGCTCGCGTGA
bta-miR-125a	TCCCTGAGACCCTTTAACCTGTG	bta-miR-362-5p	AATCCTTGGAACCTAGGTGTGAGT
bta-miR-125b	TCCCTGAGACCCTAACTTGTGA	bta-miR-376a	ATCATAGAGGAAAATCCACGT
bta-miR-133b	TTTGGTCCCCTTCAACCAGCTA	bta-miR-363	ATTGCACGGTATCCATCTGCG
bta-miR-126-3p	CGTACCGTGAGTAATAATGCG	bta-miR-376b	ATCATAGAGGAAAATCCATGTT
bta-miR-133c	ATTTGGTTCCATTTTACCAGC	bta-miR-376c	GTGGATATTCCTTCTATGTTTA
bta-miR-126-5p	CATTATTACTTTTGGTACGCG	bta-miR-382	GAAGTTGTTCGTGGTGGATTCG
bta-miR-134	TGTGACTGGTTGACCAGAGTGG	bta-miR-376d	ATCATAGAGGAAAATCCACAT
bta-miR-127	TCGGATCCGTCTGAGCTTGGCT	bta-miR-383	AGATCAGAAGGTGATTGTGGCT
bta-miR-135a	TATGGCTTTTTATTCCTATGTGA	bta-miR-376e	AACATAGAGGAAAATCCACATT
bta-miR-128	TCACAGTGAACCGGTCTCTTT	bta-miR-409a	AGGTTACCCGAGCAACTTTGCAT
bta-miR-135b	TATGGCTTTTCATTCCTATGTGA	bta-miR-377	ATCACACAAAGGCAACTTTTGT
bta-miR-129	CTTTTTGCGGTCTGGGCTTGCT	bta-miR-409b	GGGGTTCACCGAGCAACATTC
bta-miR-136	ACTCCATTTGTTTTGATGATGGA	bta-miR-378	ACTGGACTTGGAGTCAGAAGGC
bta-miR-129-3p	AAGCCCTTACCCCAAAAAGCAT	bta-miR-410	AATATAACACAGATGGCCTGT
bta-miR-137	TTATTGCTTAAGAATACGCGTAG	bta-miR-378b	ACTTGACTTGGAGTCAGAAGGC
bta-miR-129-5p	CTTTTTGCGGTCTGGGCTTGCT	bta-miR-411a	ATAGTAGACCGTATAGCGTACG
bta-miR-138	AGCTGGTGTTGTGAATCAGGCCG	bta-miR-378c	ACTGGACTTGGAGTCAGAAGT
bta-miR-130a	CAGTGCAATGTTAAAAGGGCAT	bta-miR-411b	TGGTCGACCATAAAACGTACGT
bta-miR-139	TCTACAGTGCACGTGTCTCCAGT	bta-miR-378d	CTGGACTTGGAGTCAGAAGACC
bta-miR-130b	CAGTGCAATGATGAAAGGGCAT	bta-miR-411c-3p	TGTATGTCAACTGATCCACAGT
bta-miR-140	TACCACAGGGTAGAACCACGGA	bta-miR-379	TGGTAGACTATGGAACGTAGG
bta-miR-132	TAACAGTCTACAGCCATGGTCG	bta-miR-411c-5p	GGTTGATCAGAGAACATACATT
bta-miR-141	TAACACTGTCTGGTAAAGATGG	bta-miR-380-3p	TATGTAATGTGGTCCACGTCT
bta-miR-133a	TTTGGTCCCCTTCAACCAGCTG	bta-miR-412	ACTTCACCTGGTCCACTAGCTGT
bta-miR-142-3p	AGTGTTTCCTACTTTATGGATG	bta-miR-380-5p	TGGTTGACCATAGAACATGCGC
bta-miR-142-5p	CATAAAGTAGAAAGCACTAC	bta-miR-421	ATCAACAGACATTAATTGGGCGC
bta-miR-151-3p	CTAGACTGAAGCTCCTTGAGG	bta-miR-381	TATACAAGGGCAAGCTCTCTGT
bta-miR-143	TGAGATGAAGCACTGTAGCTCG	bta-miR-423-3p	AAGCTCGGTCTGAGGCCCCTCAGT
bta-miR-151-5p	TCGAGGAGCTCACAGTCTAGT	bta-miR-423-5p	TGAGGGGCAGAGAGCGAGACTTT
bta-miR-144	TACAGTATAGATGATGTACTAG	bta-miR-449c	AGGCAGTGCATCTCTAGCTGG
bta-miR-152	TCAGTGCATGACAGAACTTGGG	bta-miR-424-3p	CAAAACGTGAGGCGCTGCTAT
bta-miR-145	GTCCAGTTTTCCCAGGAATCCCT	bta-miR-449d	GAAGGCTGTGTGCTGTGGAG
bta-miR-153	TTGCATAGTCACAAAAGTGATC	bta-miR-424-5p	CAGCAGCAATTCATGTTTTGA
bta-miR-146a	TGAGAACTGAATTCCATAGGTTGT	bta-miR-450a	TTTTGCGATGTGTTCCTAATAT
bta-miR-154a	TAGGTTATCCGTGTAGCCTTCG	bta-miR-425-3p	ATCGGGAATGTCGTGTCCGCCC
bta-miR-146b	TGAGAACTGAATTCCATAGGCTGT	bta-miR-450b	TTTTGCAATATGTTCCTGAATA
bta-miR-154b	AGAGGTCTTCCATGGTGCATTCG	bta-miR-425-5p	ATGACACGATCACTCCCGTTGA
bta-miR-147	GTGTGCGGAAATGCTTCTGCTA	bta-miR-451	AAACCGTTACCATTACTGAGTTT
bta-miR-154c	AGATATTGCACGGTTGATCTCT	bta-miR-429	TAATACTGTCTGGTAATGCCGT
bta-miR-148a	TCAGTGCACTACAGAACTTTGT	bta-miR-452	TGTTTGCAGAGGAAACTGAGAC
bta-miR-155	TTAATGCTAATCGTGATAGGGGT	bta-miR-431	TGTCTTGCAGGCCGTCATGCAGG
bta-miR-148b	TCAGTGCATCACAGAACTTTGT	bta-miR-4523	GACCGAGAGGGCCTCGGCTGT
bta-miR-15a	TAGCAGCACATAATGGTTTGT	bta-miR-432	TCTTGGAGTAGGTCATTGGGTGG
bta-miR-149-3p	GAGGGAGGGACGGGGGCTGTGC	bta-miR-453	AGGTTGTCCGTGGTGAGTTCGCA
bta-miR-15b	TAGCAGCACATCATGGTTTACA	bta-miR-433	ATCATGATGGGCTCCTCGGTGT
bta-miR-149-5p	TCTGGCTCCGTGTCTTCACTCCC	bta-miR-454	TAGTGCAATATTGCTTATAGGGT
bta-miR-16a	TAGCAGCACGTAAATATTGGTG	bta-miR-448	TTGCATATGTAGGATGTCCCAT
bta-miR-150	TCTCCCAACCCTTGTACCAGTGT	bta-miR-455-3p	GCAGTCCATGGGCATATACACT
bta-miR-16b	TAGCAGCACGTAAATATTGGC	bta-miR-449a	TGGCAGTGTATTGTTAGCTGGT
bta-miR-17-3p	ACTGCAGTGAAGGCACTTGT	bta-miR-455-5p	TATGTGCCTTTGGACTACATC
bta-miR-188	CATCCCTTGCATGGTGGAGGGT	bta-miR-449b	AGGCAGTGTATTGTTAGCTGGC
bta-miR-17-5p	CAAAGTGCTTACAGTGCAGGTAGT	bta-miR-483	TCACTCCTCTCCTCCCGTCTT
bta-miR-18a	TAAGGTGCATCTAGTGCAGATA	bta-miR-484	TCAGGCTCAGTCCCCTCCCGAT
bta-miR-181a	AACATTCAACGCTGTCGGTGAGTT	bta-miR-496	TGAGTATTACATGGCCAATCTC
bta-miR-18b	TAAGGTGCATCTAGTGCAGTTA	bta-miR-485	AGAGGCTGGCCGTGATGAATTCG
bta-miR-181b	AACATTCATTGCTGTCGGTGGGTT	bta-miR-497	CAGCAGCACACTGTGGTTTGTA
bta-miR-190a	TGATATGTTTGATATATTAGGT	bta-miR-486	TCCTGTACTGAGCTGCCCCGAG
bta-miR-181c	AACATTCAACCTGTCGGTGAGTTT	bta-miR-499	TTAAGACTTGCAGTGATGTTT
bta-miR-190b	TGATATGTTTGATATTGGGTT	bta-miR-487a	AATCATACAGGGACATCCAGT
bta-miR-181d	AACATTCATTGTTGTCGGTGGGT	bta-miR-500	TAATCCTTGCTACCTGGGTGAGA
bta-miR-191	CAACGGAATCCCAAAAGCAGCTG	bta-miR-487b	AATCGTACAGGGTCATCCACTT
bta-miR-182	TTTGGCAATGGTAGAACTCACACT	bta-miR-502a	AATGCACCTGGGCAAGGATTCA
bta-miR-192	CTGACCTATGAATTGACAGCCAG	bta-miR-488	TTGAAAGGCTGTTTCTTGGTC
bta-miR-183	TATGGCACTGGTAGAATTCACTG	bta-miR-502b	AATCCACCTGGGCAAGGATTC
bta-miR-193a	GGGACTTTGTAGGCCAGTT	bta-miR-489	GTGACATCACATATATGGCGAC
bta-miR-184	TGGACGGAGAACTGATAAGGGT	bta-miR-503-3p	GGAGTATTGTTTCTGCTGCCCGG
bta-miR-193a-3p	AACTGGCCTACAAAGTCCCAGT	bta-miR-490	CAACCTGGAGGACTCCATGCTG
bta-miR-185	TGGAGAGAAAGGCAGTTCCTGA	bta-miR-503-5p	TAGCAGCGGGAACAGTACTG
bta-miR-193a-5p	TGGGTCTTTGCGGGCGAGATGA	bta-miR-491	AGTGGGGAACCCTTCCATGAGG
bta-miR-186	CAAAGAATTCTCCTTTTGGGCT	bta-miR-504	AGACCCTGGTCTGCACTCTGTC
bta-miR-193b	AACTGGCCCACAAAGTCCCGCTTT	bta-miR-493	TGAAGGTCTACTGTGTGCCAGG
bta-miR-187	TCGTGTCTTGTGTTGCAGCCGG	bta-miR-505	CGTCAACACTTGCTGGTTTCCT
bta-miR-194	TGTAACAGCAACTCCATGTGGA	bta-miR-494	TGAAACATACACGGGAAACCTC
bta-miR-195	TAGCAGCACAGAAATATTGGCA	bta-miR-532	CATGCCTTGAGTGTAGGACCGT
bta-miR-200c	TAATACTGCCGGGTAATGATGGA	bta-miR-495	AAACAAACATGGTGCACTTCTT
bta-miR-196a	TAGGTAGTTTCATGTTGTTGGG	bta-miR-539	GGAGAAATTATCCTTGGTGTGT
bta-miR-202	TTCCTATGCATATACTTCTTT	bta-miR-541	TGGTGGGCACAGAATCCGGCCT
bta-miR-196b	TAGGTAGTTTCCTGTTGTTGGGA	bta-miR-582	TTACAGTTGTTCAACCAGTTACT
bta-miR-204	TTCCCTTTGTCATCCTATGCCT	bta-miR-542-5p	TCGGGGATCATCATGTCACGAG
bta-miR-197	TTCACCACCTTCTCCACCCAGC	bta-miR-584	TGGTTTGCCTGGGACTGAG
bta-miR-205	TCCTTCATTCCACCGGAGTCTG	bta-miR-543	AAACATTCGCGGTGCACTTCTT
bta-miR-199a-3p	ACAGTAGTCTGCACATTGGTTA	bta-miR-592	ATTGTGTCAATATGCGATGATGT
bta-miR-206	TGGAATGTAAGGAAGTGTGTGG	bta-miR-544a	ATTCTGCATTTTTAGCAAGTTC
bta-miR-199a-5p	CCCAGTGTTCAGACTACCTGTT	bta-miR-599	GTTGTGTCAGTTTATCAAAC
bta-miR-208a	ATAAGACGAGCAAAAAGCTTGT	bta-miR-544b	ATTCTGCATTTCTAACAAGTTC
bta-miR-199b	CCCAGTGTTTAGACTATCTGTTC	bta-miR-615	GGGGGTCCCCGGTGCTCGGATC
bta-miR-208b	ATAAGACGAACAAAAGGTTTGT	bta-miR-545-3p	ATCAACAAACATTTATTGTGTG
bta-miR-199c	TACAGTAGTCTGCACATTGG	bta-miR-628	ATGCTGACATATTTACTAGAGG
bta-miR-20a	TAAAGTGCTTATAGTGCAGGTAG	bta-miR-545-5p	TCAGTAAATGTTTATTGGATG
bta-miR-19a	TGTGCAAATCTATGCAAAACTGA	bta-miR-631	AGACCTGGCTTAGACCTCAGC
bta-miR-20b	CAAAGTGCTCACAGTGCAGGTA	bta-miR-551a	GCGACCCAATCTTGGTTTCCA
bta-miR-19b	TGTGCAAATCCATGCAAAACTGA	bta-miR-652	AATGGCGCCACTAGGGTTGTG
bta-miR-21-3p	AACAGCAGTCGATGGGCTGTCT	bta-miR-551b	GGCGACCCATACTTGGTTTCAG
bta-miR-200a	TAACACTGTCTGGTAACGATGTT	bta-miR-653	GTGTTGAAACAATCTCTGTTG
bta-miR-21-5p	TAGCTTATCAGACTGATGTTGACT	bta-miR-562	AAAGCAGCTGTACCATTTAC
bta-miR-200b	TAATACTGCCTGGTAATGATG	bta-miR-654	TATGTCTGCTGACCATCACCTT
bta-miR-210	ACTGTGCGTGTGACAGCGGCTGA	bta-miR-568	ATGTATAAATGTATACACAC
bta-miR-211	TTCCCTTTGTCATCCTTTGCC	bta-miR-655	ATAATACATGGTTAACCTCTCT
bta-miR-22-5p	AGTTCTTCAGTGGCAAGCTTTA	bta-miR-574	TGAGTGTGTGTGTGTGAGTGTGTG
bta-miR-212	ACCTTGGCTCTAGACTGCTTACT	bta-miR-656	AATATTATACAGTCAACCTCT
bta-miR-221	AGCTACATTGTCTGCTGGGTTT	bta-miR-658	GGCGGAGGGAAGCGGGTCCGTTGGT
bta-miR-214	ACAGCAGGCACAGACAGGCAGT	bta-miR-758	TTTGTGACCTGGTCCACTAACC
bta-miR-222	AGCTACATCTGGCTACTGGGT	bta-miR-660	TACCCATTGCATATCGGAGCTG
bta-miR-215	ATGACCTATGAATTGACAGACA	bta-miR-759	GCAGACTGCAAACAATTTTGAC
bta-miR-223	TGTCAGTTTGTCAAATACCCCA	bta-miR-664a	CAGGCTGGGGTGTGTGTGGATG
bta-miR-216a	TAATCTCAGCTGGCAACTGTGA	bta-miR-760-3p	CGGCTCTGGGTCTGTGGGGA
bta-miR-224	CAAGTCACTAGTGGTTCCGTTTA	bta-miR-664b	TATTCATTTATCTCCCAGCCTAC
bta-miR-216b	AAATCTCTGCAGGCAAATGTGA	bta-miR-760-5p	CCCCTCAGTCCACCAGAGCCCG
bta-miR-23a	ATCACATTGCCAGGGATTTCCA	bta-miR-665	ACCAGTAGGCCGAGGCCCCT
bta-miR-217	TACTGCATCAGGAACTGATTGGAT	bta-miR-761	GCAGCAGGGTGAAACTGACACA
bta-miR-23b-3p	ATCACATTGCCAGGGATTACCAC	bta-miR-669	TGTGGGTGTGTGCATGTGCGTG
bta-miR-218	TTGTGCTTGATCTAACCATGTG	bta-miR-763	CCAGCTGGGAGGAACCAGTGGC
bta-miR-23b-5p	GGGTTCCTGGCATGCTGATTT	bta-miR-670	TCCCTGAGTATATGTGGTGAA
bta-miR-219	AGAGTTGAGTCTGGACGTCCCG	bta-miR-764	GGTGCTCACTCGTCCTTCT
bta-miR-24	GTGCCTACTGAGCTGATATCAGT	bta-miR-671	AGGAAGCCCTGGAGGGGCTGGAG
bta-miR-219-3p	AGAATTGTGGCTGGACATCTG	bta-miR-767	TGCACCATGGTTGTCTGAGCATG
bta-miR-24-3p	TGGCTCAGTTCAGCAGGAACAG	bta-miR-677	CTCACTGATGAGCAGCTTCTGAC
bta-miR-219-5p	TGATTGTCCAAACGCAATTCTT	bta-miR-769	TGAGACCTCCGGGTTCTGAGCT
bta-miR-25	CATTGCACTTGTCTCGGTCTGA	bta-miR-7	TGGAAGACTAGTGATTTTGTTGTT
bta-miR-22-3p	AAGCTGCCAGTTGAAGAACTG	bta-miR-873	GCAGGAACTTGTGAGTCTCCT
bta-miR-26a	TTCAAGTAATCCAGGATAGGCT	bta-miR-708	AAGGAGCTTACAATCTAGCTGGG
bta-miR-26b	TTCAAGTAATTCAGGATAGGTT	bta-miR-874	CTGCCCTGGCCCGAGGGACCGA
bta-miR-29d-3p	TAGCACCATTTGAAATCGATTA	bta-miR-744	TGCGGGGCTAGGGCTAACAGCA
bta-miR-26c	AGCCTATCCTGGATTACTTGAA	bta-miR-875	TATACCTCAGTTTTATCAGGTG
bta-miR-29d-5p	TGACCGATTTCTCCTGGTGTT	bta-miR-876	TGGATTTCTTTGTGAATCACCA
bta-miR-27a-3p	TTCACAGTGGCTAAGTTCCG	bta-miR-98	TGAGGTAGTAAGTTGTATTGTT
bta-miR-29e	TAGCATCATTTGAAATCAGTGTTT	bta-miR-877	GTAGAGGAGATGGCGCAGGG
bta-miR-27a-5p	AGGGCTTAGCTGCTTGTGAGCA	bta-miR-99a-3p	CAAGCTCGCTTCTATGGGT
bta-miR-301a	CAGTGCAATAGTATTGTCAAAGCAT	bta-miR-885	TCCATTACACTACCCTGCCTCT
bta-miR-27b	TTCACAGTGGCTAAGTTCTGC	bta-miR-99a-5p	AACCCGTAGATCCGATCTTGT
bta-miR-301b	CAGTGCAATGATATTGTCAAAGCAT	bta-miR-9-3p	ATAAAGCTAGATAACCG
bta-miR-28	AAGGAGCTCACAGTCTATTGAG	bta-miR-9-5p	TCTTTGGTTATCTAGCTGTATG
bta-miR-302a	AAGTGCTTCCATGTTTTAGTGA	bta-miR-1179	AAGCATTCTTTCATTGGTTGG
bta-miR-296-3p	GAGGGTTGGGCGGAGGCTTTCC	bta-miR-92a	TATTGCACTTGTCCCGGCCTGT
bta-miR-302b	TAAGTGCTTCCATGTTTTAGTAG	bta-miR-1185	AGAGGATACCCTTTGTATGTT
bta-miR-296-5p	GAGGGCCCCCCCCAATCCT	bta-miR-92b	TATTGCACTCGTCCCGGCCTCC
bta-miR-302c	TAAGTGCTTCCATGTTTCAGTGG	bta-miR-1193	TAGGTCACCCGTTTGACTATC
bta-miR-299	TGGTTTACCGTCCCACATACAT	bta-miR-93	CAAAGTGCTGTTCGTGCAGGTA
bta-miR-302d	TAAGTGCTTCCATGTTTTAGT	bta-miR-1197	TAGGACACATGGTCTACTTCT
bta-miR-29a	CTAGCACCATCTGAAATCGGTTA	bta-miR-935	CCAGTTACCGCTTCCGCTACCGC
bta-miR-3064	TTGCCACACTGCAACACCTTACA	bta-miR-122	TGGAGTGTGACAATGGTGTTTG
bta-miR-29b	TAGCACCATTTGAAATCAGTGTT	bta-miR-940	AAGGCTGGGCCCCCGCTCCGC
bta-miR-30a-5p	TGTAAACATCCTCGACTGGAAGCT	bta-miR-1224	GTGAGGACTCGGGAGGTGGAG
bta-miR-29c	TAGCACCATTTGAAATCGGTTA	bta-miR-95	TTCAACGGGTATTTATTGAGCA
bta-miR-30b-3p	CTGGGAGGTGGATGTTTACTT	bta-miR-1225-3p	CCGAGCCCCTGTGCCGCCCCCAG
bta-miR-30b-5p	TGTAAACATCCTACACTCAGCT	bta-miR-96	TTTGGCACTAGCACATTTTTGCT
bta-miR-328	CTGGCCCTCTCTGCCCTTCCGT	bta-miR-1246	AATGGATTTTTGGAGCAGG
bta-miR-30c	TGTAAACATCCTACACTCTCAGC	bta-miR-1247-3p	CGGGAACGTCGGGACTGGAGC
bta-miR-329a	AACACACCTGGTTAACCTTTTT	bta-miR-1296	TTAGGGCCCTGGCTCCATCTCC
bta-miR-30d	TGTAAACATCCCCGACTGGAAGCT	bta-miR-1247-5p	ACCCGTCCCGTGCGTCCCCGGA
bta-miR-329b	AGAGGTTTTCTGGGTTTCTGTTT	bta-miR-1298	TTCATTCGGCTGTCCAGATGTA
bta-miR-30e-5p	TGTAAACATCCTTGACTGGAAGCT	bta-miR-1248	ACCTTCTTGTATAAGCACTGTGCTAAA
bta-miR-330	GCAAAGCACACGGCCTGCAGAGA	bta-miR-1301	TTGCAGCTGCCTAGGAGTGATTTC
bta-miR-30f	TGTAAACACCCTACACTCTCAGCT	bta-miR-1249	ACGCCCTTCCCCCCCTTCTTCA
bta-miR-331-3p	GCCCCTGGGCCTATCCTAGAA	bta-miR-1306	CCACCTCCCCTGCAAACGTCC
bta-miR-31	AGGCAAGATGCTGGCATAGCT	bta-miR-1260b	ATCCCACCACTGCCACCA
bta-miR-331-5p	TCTAGGTATGGTCCCAGG	bta-miR-1307	ACTCGGCGTGGCGTCGGTCGTG
bta-miR-32	TATTGCACATGACTAAGTTGCAT	bta-miR-1271	CTTGGCACCTAGTAAGTACTCA
bta-miR-335	TCAAGAGCAATAACGAAAAATGT	bta-miR-1343-3p	CTCCTGGGGCCCGCACTCTC
bta-miR-320a	AAAAGCTGGGTTGAGAGGGCGA	bta-miR-1277	TACGTAGATATATATGTATTTT
bta-miR-338	TCCAGCATCAGTGATTTTGTTGA	bta-miR-1343-5p	TGGGGAGCGGCCCCCGGGCGGG
bta-miR-320b	AGCTGGGTTGAGAGGGTGGT	bta-miR-1281	TCGCCTCCTCCTCTCCC
bta-miR-339a	TCCCTGTCCTCCAGGAGCTCAC	bta-miR-1388-3p	ATCTCAGGTTTGTCAGCCCGCA
bta-miR-323	GCACATTACACGGTCGACCTCT	bta-miR-1282	TCGTTTGCCTTTTTCTGCTT
bta-miR-339b	TCCCTGTCCTCCAGGAGCTC	bta-miR-1284	TCTGCACAGACCCTGGCTTTTC
bta-miR-324	CGCATCCCCTAGGGCATTGGTGT	bta-miR-1287	TGCTGGATCAGTGGTTTGAGTC
