# Supplementary material for: Epididymosome‐Supplemented Extender Induces Changes in Morpho‐Functional Traits and microRNA Levels of Post‐Thaw Sperm and Improves Embryo Developmental Potential
Source: Mol Reprod Dev. 2026 Jul 30;93(8):e70138. doi: 10.1002/mrd.70138 (PMC13420828; doi:10.1002/mrd.70138)
Supplement: Supplementary file 3 — Supporting File 3 [file MRD-93-e70138-s003.xlsx]

## Sheet: Planilha1
Functional annotation of the miRNAs' target genes
Down-regulated - epEVs						Up-regulated - epEVs					Exclusive - epEVs
signal transduction	7.21e-06	5.14206	81			Functional Annotation	P-Value	P-Value (-log10)	Count genes		Functional Annotation	P-Value	P-Value (-log10)	Count genes
protein phosphorylation	2.44e-05	4.61261	56			positive regulation of transcription by RNA polymerase II	6.84e-10	9.16494	241		positive regulation of transcription by RNA polymerase II	5.3e-13	12.2757	321
endocytosis	7.95e-05	4.09963	26			positive regulation of DNA-templated transcription	5.95e-06	5.22548	104		protein phosphorylation	2.67e-11	10.5735	193
amino acid transmembrane transport	0.000119	3.92445	9			regulation of intracellular pH	6.56e-06	5.1831	19		endocytosis	2.11e-10	9.67572	83
vesicle-mediated transport	0.00025	3.60206	32			protein phosphorylation	7.9e-06	5.10237	134		regulation of protein localization	6.75e-09	8.1707	49
regulation of postsynapse assembly	0.000443	3.3536	9			Ras protein signal transduction	9.09e-06	5.04144	33		positive regulation of DNA-templated transcription	9.21e-09	8.03574	142
insulin receptor signaling pathway	0.000526	3.27901	13			endocytosis	1.61e-05	4.79317	57		regulation of transcription by RNA polymerase II	1.41e-08	7.85078	520
negative regulation of proteasomal ubiquitin-dependent protein catabolic process	0.00127	2.8962	9			protein transport	1.68e-05	4.77469	114		intracellular signal transduction	4.39e-08	7.35754	170
regulation of mitotic cell cycle	0.00131	2.88273	10			positive regulation of gene expression	2.41e-05	4.61798	104		positive regulation of gene expression	4.59e-08	7.33819	143
SCF-dependent proteasomal ubiquitin-dependent protein catabolic process	0.00142	2.84771	13			late endosome to lysosome transport	4.6e-05	4.33724	12		vesicle-mediated transport	2.29e-07	6.64016	102
intracellular signal transduction	0.00192	2.7167	46			circadian regulation of gene expression	5.69e-05	4.24489	29		protein localization	9.93e-07	6.00305	64
multicellular organism development	0.00212	2.67366	23			signal transduction	7.14e-05	4.1463	191		cell migration	1.43e-06	5.84466	104
protein dephosphorylation	0.00242	2.61618	18			Wnt signaling pathway	8.58e-05	4.06651	53		Ras protein signal transduction	1.77e-06	5.75203	41
cell surface receptor protein tyrosine kinase signaling pathway	0.00324	2.48945	15			lamellipodium assembly	0.000109	3.96257	18		negative regulation of cell migration	3.47e-06	5.45967	49
positive regulation of fibroblast proliferation	0.00365	2.43771	9			regulation of transcription by RNA polymerase II	0.000119	3.92445	371		autophagy	3.5e-06	5.45593	54
platelet-derived growth factor receptor signaling pathway	0.00378	2.42251	8			vesicle-mediated transport	0.000129	3.88941	73		Wnt signaling pathway	4.08e-06	5.38934	70
neuromuscular synaptic transmission	0.00505	2.29671	6			negative regulation of neuron apoptotic process	0.000142	3.84771	41		positive regulation of canonical Wnt signaling pathway	4.86e-06	5.31336	52
negative regulation of signal transduction	0.00543	2.2652	10			cell differentiation	0.000143	3.84466	143		signal transduction	5.01e-06	5.30016	255
calcium ion import across plasma membrane	0.00578	2.23807	7			protein localization to plasma membrane	0.000215	3.66756	52		Golgi organization	5.28e-06	5.27737	49
in utero embryonic development	0.00663	2.17849	25			regulation of exocytosis	0.000229	3.64016	16		myelination	6.96e-06	5.15739	30
positive regulation of DNA-templated transcription	0.00728	2.13787	36			in utero embryonic development	0.000232	3.63451	65		protein dephosphorylation	7.8e-06	5.10791	56
positive regulation of GTPase activity	0.0076	2.11919	13			negative regulation of transcription by RNA polymerase II	0.000243	3.61439	200		negative regulation of cell population proliferation	9.13e-06	5.03953	100
cell adhesion	0.00819	2.08672	39			intracellular protein transport	0.000295	3.53018	82		ubiquitin-dependent protein catabolic process	9.8e-06	5.00877	95
entrainment of circadian clock by photoperiod	0.00892	2.04964	7			midbody abscission	0.000377	3.42366	13		positive regulation of ERK1 and ERK2 cascade	1.06e-05	4.97469	68
male genitalia development	0.00948	2.02319	5			positive regulation of MAPK cascade	0.000462	3.33536	50		cell-cell adhesion	1.15e-05	4.9393	78
positive regulation of myoblast fusion	0.00948	2.02319	5			cell migration	0.000472	3.32606	74		platelet-derived growth factor receptor signaling pathway	1.22e-05	4.91364	21
cell migration	0.00953	2.02091	28			synaptic vesicle endocytosis	0.000495	3.30539	19		intracellular protein transport	1.47e-05	4.83268	110
positive regulation of kinase activity	0.00995	2.00218	9			myelination	0.000514	3.28904	22		axon guidance	1.6e-05	4.79588	76
positive regulation of phosphatidylinositol 3-kinase/protein kinase B signal transduction	0.0127	1.8962	20			late endosome to vacuole transport via multivesicular body sorting pathway	0.00061	3.21467	9		cytoskeleton organization	1.63e-05	4.78781	42
integrin-mediated signaling pathway	0.0127	1.8962	13			regulation of calcium ion transport	0.00061	3.21467	9		negative regulation of neuron apoptotic process	1.84e-05	4.73518	53
regulation of monoatomic ion transmembrane transport	0.014	1.85387	6			viral budding from plasma membrane	0.00061	3.21467	9		in utero embryonic development	1.95e-05	4.70997	86
establishment of chromosome localization	0.0159	1.7986	3			negative regulation of transforming growth factor beta receptor signaling pathway	0.000634	3.19791	26		positive regulation of phosphatidylinositol 3-kinase/protein kinase B signal transduction	2.45e-05	4.61083	70
positive regulation of DNA-binding transcription factor activity	0.017	1.76955	5			intracellular signal transduction	0.000715	3.14569	116		multicellular organism development	3.06e-05	4.51428	72
mitochondrial fission	0.017	1.76955	5			regulation of cell shape	0.000722	3.14146	43		nervous system development	4.69e-05	4.32883	85
cellular response to UV	0.0183	1.73755	8			response to muscle stretch	0.000757	3.1209	11		actin cytoskeleton organization	5.35e-05	4.27165	75
negative regulation of protein ubiquitination	0.0196	1.70774	9			actin cytoskeleton organization	0.000762	3.11805	56		vasculogenesis	5.71e-05	4.24336	31
protein glycosylation	0.0197	1.70553	16			endocytic recycling	0.000901	3.04528	25		negative regulation of transcription by RNA polymerase II	5.77e-05	4.23882	265
positive regulation of peptidyl-tyrosine phosphorylation	0.0198	1.70333	11			regulation of filopodium assembly	0.00106	2.97469	10		cell surface receptor protein tyrosine kinase signaling pathway	5.79e-05	4.23732	44
transcription by RNA polymerase II	0.0205	1.68825	19			negative regulation of autophagy	0.00109	2.96257	19		protein polyubiquitination	6.22e-05	4.20621	66
membrane depolarization	0.0209	1.67985	6			actin filament organization	0.00114	2.9431	50		cellular response to leukemia inhibitory factor	9.59e-05	4.01818	41
bone remodeling	0.0218	1.66154	5			phagocytosis	0.00135	2.86967	23		positive regulation of fibroblast proliferation	9.61e-05	4.01728	23
monoatomic cation transport	0.0218	1.66154	5			viral budding via host ESCRT complex	0.00146	2.83565	9		positive regulation of cell migration	0.000108	3.96658	84
negative regulation of intrinsic apoptotic signaling pathway in response to DNA damage by p53 class mediator	0.0249	1.6038	4			nervous system development	0.00148	2.82974	62		negative regulation of gene expression	0.000111	3.95468	75
negative regulation of cell population proliferation	0.0251	1.60033	26			positive regulation of canonical Wnt signaling pathway	0.00167	2.77728	36		neuron projection development	0.000119	3.92445	44
positive regulation of cell cycle	0.0252	1.5986	6			vesicle budding from membrane	0.00197	2.70553	8		regulation of cell shape	0.00014	3.85387	56
heterophilic cell-cell adhesion via plasma membrane cell adhesion molecules	0.0273	1.56384	8			negative regulation of gene expression	0.00216	2.66555	55		neuron projection morphogenesis	0.000198	3.70333	26
positive regulation of axon extension	0.0274	1.56225	5			axon extension	0.00218	2.66154	14		positive regulation of kinase activity	0.00023	3.63827	25
protein homooligomerization	0.028	1.55284	16			thymus development	0.00219	2.65956	19		negative regulation of T cell proliferation	0.00025	3.60206	20
protein ubiquitination	0.0282	1.54975	39			spleen development	0.0023	2.63827	16		T cell receptor signaling pathway	0.000275	3.56067	43
cell differentiation	0.0284	1.54668	48			positive regulation of cytosolic calcium ion concentration	0.0025	2.60206	36		angiogenesis	0.00028	3.55284	72
protein import into nucleus	0.0284	1.54668	14			positive regulation of proteasomal ubiquitin-dependent protein catabolic process	0.0025	2.60206	29		positive regulation of protein-containing complex assembly	0.000352	3.45346	22
tryptophan transport	0.0303	1.51856	3			behavioral response to cocaine	0.00254	2.59517	7		anterograde synaptic vesicle transport	0.000363	3.44009	13
L-cystine transport	0.0303	1.51856	3			negative regulation of inflammatory response	0.00271	2.56703	33		gene expression	0.000458	3.33913	60
peptide modification	0.0303	1.51856	3			positive regulation of osteoblast differentiation	0.00294	2.53165	24		cellular response to lipopolysaccharide	0.000501	3.30016	50
phosphatidylinositol acyl-chain remodeling	0.0303	1.51856	3			ubiquitin-dependent protein catabolic process	0.00298	2.52578	66		endocytic recycling	0.000519	3.28483	31
lysosome localization	0.0335	1.47496	7			regulation of multicellular organism growth	0.00298	2.52578	12		negative regulation of canonical Wnt signaling pathway	0.000532	3.27409	56
cellular response to reactive oxygen species	0.0335	1.47496	7			axon guidance	0.00303	2.51856	53		regulation of RNA splicing	0.000575	3.24033	28
positive regulation of sprouting angiogenesis	0.0338	1.47108	5			nuclear membrane reassembly	0.00304	2.51713	9		negative regulation of microtubule depolymerization	0.000588	3.23062	18
						negative regulation of calcineurin-NFAT signaling cascade	0.00304	2.51713	9		protein transport	0.000592	3.22768	137
